# Supplementary material for: Reproducibility and Relative Validity of a Short Food Frequency Questionnaire for Chinese Older Adults in Hong Kong
Source: Nutrients. 2024 Apr 11;16(8):1132. doi: 10.3390/nu16081132 (PMC11054710; doi:10.3390/nu16081132)
Supplement: Supplementary file 1 [file nutrients-16-01132-s001.zip]

Archive with 17 entries (17 files):
- Figure S1. Total Dietary Fiber.pdf
- Figure S10. Iron.pdf
- Figure S11. Magnesium.pdf
- Figure S12. Manganese.pdf
- Figure S13. Phosphorus.pdf
- Figure S14. Potassium.pdf
- Figure S15. Sodium.pdf
- Figure S16. Zinc.pdf
- Figure S2. Total Sugars.pdf
- Figure S3. Saturated Fat.pdf
- Figure S4. Trans-fat.pdf
- Figure S5. Cholesterol.pdf
- Figure S6. Water.pdf
- Figure S7. Vitamin C.pdf
- Figure S8. Calcium.pdf
- Figure S9. Copper.pdf
- Table S1.pdf
